# Supplementary material for: Regulatory Mechanisms of SPARC Overexpression in Melanoma Progression
Source: Int J Mol Sci. 2025 Sep 8;26(17):8743. doi: 10.3390/ijms26178743 (PMC12429502; doi:10.3390/ijms26178743)
Supplement: Supplementary file 1 [file ijms-26-08743-s001.zip]

Archive with 2 entries (2 files):
- ijms-3807678-supplementary figures.pdf
- ijms-3807678-supplementary tables.pdf
